# Supplementary material for: The Effects of Different Doses of Canthaxanthin in the Diet of Laying Hens on Egg Quality, Physical Characteristics, Metabolic Mechanism, and Offspring Health
Source: Int J Mol Sci. 2024 Jun 28;25(13):7154. doi: 10.3390/ijms25137154 (PMC11241014; doi:10.3390/ijms25137154)
Supplement: Supplementary file 1 [file ijms-25-07154-s001.zip]

Archive with 1 entries (1 files):
- ijms-3041183-supplementary.pdf
